# Supplementary material for: Independent Principal Component Analysis for biologically meaningful dimension reduction of large biological data sets
Source: BMC Bioinformatics. 2012 Feb 3;13:24. doi: 10.1186/1471-2105-13-24 (PMC3298499; doi:10.1186/1471-2105-13-24)
Supplement: Additional file 1 — List of genes from sIPCA. List of genes and gene title selected by sIPCA on each dimension on Liver Toxicity study. [file 1471-2105-13-24-S1.XLS]

## Sheet: Sheet1
Genes selected on the first dimension		Genes selected on the second dimension
Genbank ID	gene title	Genbank ID	gene title
AW144278		CO402505
NM_013048	tocopherol (alpha) transfer protein	XM_238366	ER degradation enhancer, mannosidase alpha-like 1
NM_131906	solute carrier organic anion transporter family, member 1a4	NM_001010953	Rho family GTPase 2
BC085867	ClpX caseinolytic peptidase X homolog (E. coli)	NM_053962	serine dehydratase
NM_020082	ribonuclease, RNase A family 4	NM_013157	argininosuccinate synthetase 1
NM_031572	cytochrome P450, family 2, subfamily c, polypeptide 12	NM_001012072	protein phosphatase 1, regulatory (inhibitor) subunit 3C
XM_227081	similar to hypothetical protein MGC42105
		NM_178091	insulin induced gene 2
AW144374		NM_001013948	ankyrin repeat domain 46
NM_153312	cytochrome P450, family 3, subfamily a, polypeptide 2	NM_019340	regulator of G-protein signaling 3
NM_032082	hydroxyacid oxidase 2 (long chain)	NM_001024327	zinc finger protein 467
NM_001109022	indolethylamine N-methyltransferase	NM_022635	N-acetyltransferase 8
NM_001109022	indolethylamine N-methyltransferase
NM_053019	arginine vasopressin receptor 1A
NM_031344	fatty acid desaturase 2	NM_013098	glucose-6-phosphatase, catalytic subunit
NM_013120	glucokinase (hexokinase 4) regulator
		NM_134383	ELOVL family member 6, elongation of long chain fatty acids (yeast)
NM_019125	probasin	NM_001009541	immediate early response 2
NM_013098	glucose-6-phosphatase, catalytic subunit	NM_001173437	ChaC, cation transport regulator homolog 1 (E. coli)
NM_017206	solute carrier family 6 (neurotransmitter transporter, taurine), member 6	NM_031642	Kruppel-like factor 6
		NM_031642	Kruppel-like factor 6
NM_024351	heat shock protein A8
		NM_031971	heat shock 70kD protein 1A
NR_002704	growth arrest specific 5	NM_012580	heme oxygenase (decycling) 1
NM_133578	dual specificity phosphatase 5	BF549592	phospholipase A2, group XIIA
AI103652		NM_001012174	FK506 binding protein 5
NM_053319	dynein light chain LC8-type 1	NM_001003401	ectodermal-neural cortex 1
NM_001011901	heat shock 105kDa/110kDa protein 1	NM_001034912	family with sequence similarity 134, member B
XM_573428	similar to S-adenosylmethionine synthetase gamma form (Methionine adenosyltransferase)	NM_181090	solute carrier family 38, member 2
NM_053464	spermidine synthase	NM_001107141	PTC7 protein phosphatase homolog (S. cerevisiae)
NM_031642	Kruppel-like factor 6	AI008316
NM_031642	Kruppel-like factor 6	NM_001107141	PTC7 protein phosphatase homolog (S. cerevisiae)
NM_024134	DNA-damage inducible transcript 3	NM_012571	glutamic-oxaloacetic transaminase 1, soluble (aspartate aminotransferase 1)
XM_001079678	similar to DNA segment, Chr 10, Wayne State University 102, expressed
NM_175761	heat shock protein 90, alpha (cytosolic), class A member 1	NM_138504	oxidative stress induced growth inhibitor 1
		NM_001007667	spermidine/spermine N1-acetyl transferase 1
NM_001014207	TATA box binding protein (TBP)-associated factor, RNA polymerase I, D, 41kDa	AI031053
NM_053587	S100 calcium binding protein A9
AW921277		NM_017270	alcohol dehydrogenase 4 (class II), pi polypeptide
NM_013215	aldo-keto reductase family 7, member A3 (aflatoxin aldehyde reductase)	NM_012543	D site of albumin promoter (albumin D-box) binding protein
		NM_019286	alcohol dehydrogenase 1 (class I)
NM_031971	heat shock 70kD protein 1A
NM_012580	heme oxygenase (decycling) 1	NM_001108266	RGD1563547
NM_053968	metallothionein 3	NM_031741	solute carrier family 2 (facilitated glucose/fructose transporter), member 5
NM_001003401	ectodermal-neural cortex 1
NM_001137564	metallothionein 2A	NM_013016	signal-regulatory protein alpha
NM_138826	metallothionein 1a	NM_001108587	coiled-coil domain containing 34
NM_019291	carbonic anhydrase II	AW143886
NM_053516	nucleolar protein 3 (apoptosis repressor with CARD domain)	NM_017166	stathmin 1
