# Supplementary material for: Independent Principal Component Analysis for biologically meaningful dimension reduction of large biological data sets
Source: BMC Bioinformatics. 2012 Feb 3;13:24. doi: 10.1186/1471-2105-13-24 (PMC3298499; doi:10.1186/1471-2105-13-24)
Supplement: Additional file 2 — List of genes from sPCA. List of genes and gene title selected by sPCA on each dimension on Liver Toxicity study. [file 1471-2105-13-24-S2.XLS]

## Sheet: Sheet1
Genes selected on the first dimension		Genes selected on the second dimension
Genbank ID	gene title	Genbank ID	gene title
NM_020082	ribonuclease, RNase A family 4	NM_024484	aminolevulinate, delta-, synthase 1
XM_227081	similar to hypothetical protein MGC42105	NM_053312	dihydrolipoamide branched chain transacylase E2
NM_153312	cytochrome P450, family 3, subfamily a, polypeptide 2	CO402505
NM_032082	hydroxyacid oxidase 2 (long chain)	XM_238366	ER degradation enhancer, mannosidase alpha-like 1
NM_001109022	indolethylamine N-methyltransferase	NM_001010953	Rho family GTPase 2
NM_001109022	indolethylamine N-methyltransferase	NM_053962	serine dehydratase
NM_053019	arginine vasopressin receptor 1A	XM_238366	ER degradation enhancer, mannosidase alpha-like 1
NM_057133	nuclear receptor subfamily 0, group B, member 2	NM_013157	argininosuccinate synthetase 1
NM_031344	fatty acid desaturase 2	NM_001012072	protein phosphatase 1, regulatory (inhibitor) subunit 3C
NM_013120	glucokinase (hexokinase 4) regulator
		NM_054011	SH3-domain binding protein 5 (BTK-associated)
NM_013098	glucose-6-phosphatase, catalytic subunit	NM_001013948	ankyrin repeat domain 46
NM_024351	heat shock protein A8	NM_001127650	ankyrin repeat and sterile alpha motif domain containing 4B
NM_001173437	ChaC, cation transport regulator homolog 1 (E. coli)	NM_019340	regulator of G-protein signaling 3
NM_001108441	DnaJ (Hsp40) homolog, subfamily B, member 1	NM_001024327	zinc finger protein 467
		NM_022635	N-acetyltransferase 8
NR_002704	growth arrest specific 5
NM_133578	dual specificity phosphatase 5
AI103652		AA851185
NM_001108487	apoptosis enhancing nuclease	AY724532	solute carrier family 25, member 30
NM_053319	dynein light chain LC8-type 1	NM_013098	glucose-6-phosphatase, catalytic subunit
NM_001011901	heat shock 105kDa/110kDa protein 1	NM_053883	dual specificity phosphatase 6
XM_573428	similar to S-adenosylmethionine synthetase gamma form (Methionine adenosyltransferase)	AI013671
NM_212505	immediate early response 3
NM_053464	spermidine synthase	BF549592	phospholipase A2, group XIIA
NM_031642	Kruppel-like factor 6	NM_053968	metallothionein 3
NM_031642	Kruppel-like factor 6	NM_001012174	FK506 binding protein 5
		NM_001003401	ectodermal-neural cortex 1
NM_024127	growth arrest and DNA-damage-inducible, alpha	NM_001137564	metallothionein 2A
NM_024134	DNA-damage inducible transcript 3	NM_138826	metallothionein 1a
XM_001079678	similar to DNA segment, Chr 10, Wayne State University 102, expressed	NM_001034912	family with sequence similarity 134, member B
NM_175761	heat shock protein 90, alpha (cytosolic), class A member 1	NM_181090	solute carrier family 38, member 2
NM_001014207	TATA box binding protein (TBP)-associated factor, RNA polymerase I, D, 41kDa	NM_001107141	PTC7 protein phosphatase homolog (S. cerevisiae)
NM_012992	nucleophosmin (nucleolar phosphoprotein B23, numatrin)	AI008316
NM_053587	S100 calcium binding protein A9	NM_001107141	PTC7 protein phosphatase homolog (S. cerevisiae)
AW921277		NM_012571	glutamic-oxaloacetic transaminase 1, soluble (aspartate aminotransferase 1)
NM_013215	aldo-keto reductase family 7, member A3 (aflatoxin aldehyde reductase)	NM_022867	microtubule-associated protein 1 light chain 3 beta
NM_031971	heat shock 70kD protein 1A	NM_001025018	DNA-damage regulated autophagy modulator 2
NM_012580	heme oxygenase (decycling) 1
		NM_017270	alcohol dehydrogenase 4 (class II), pi polypeptide
BF549592	phospholipase A2, group XIIA	NM_012543	D site of albumin promoter (albumin D-box) binding protein
NM_053968	metallothionein 3	NM_019286	alcohol dehydrogenase 1 (class I)
NM_001012174	FK506 binding protein 5	NM_031678	period homolog 2 (Drosophila)
NM_001003401	ectodermal-neural cortex 1
NM_001137564	metallothionein 2A	NM_001034950	urinary protein 2
NM_138826	metallothionein 1a	NM_031741	solute carrier family 2 (facilitated glucose/fructose transporter), member 5
NM_019291	carbonic anhydrase II
NM_138504	oxidative stress induced growth inhibitor 1	NM_013016	signal-regulatory protein alpha
