# Supplementary material for: Independent Principal Component Analysis for biologically meaningful dimension reduction of large biological data sets
Source: BMC Bioinformatics. 2012 Feb 3;13:24. doi: 10.1186/1471-2105-13-24 (PMC3298499; doi:10.1186/1471-2105-13-24)
Supplement: Additional file 3 — GeneGo analysis. Comparison of the GO processes for the genes selected on dimension 1 with sIPCA and sPCA on Liver Toxicity study. [file 1471-2105-13-24-S3.XLS]

## Sheet: Sheet 0
#	Processes	pValue (sIPCA)	pValue (sPCA)	min(pValue)	Ratio		Networks objects in sIPCA	Networks objects in sPCA
1	response to unfolded protein	4.276e-12	0.8751	8.751e-16	10	88	8	10
2	response to protein stimulus	1.009e-09	1.619e-12	1.619e-12	11	259	9	11
3	protein refolding	1.908e-08	8.807e-11	8.807e-11	5	16	4	5
4	response to chemical stimulus	6.267e-09	1.855e-09	1.855e-09	27	3892	24	25
5	response to organic substance	8.596e-07	4.344e-09	4.344e-09	19	2187	16	19
6	cellular metabolic process	6.381e-09	2.106e-08	6.381e-09	39	8403	34	34
7	homeostatic process	7.028e-08	1.183e-08	1.183e-08	15	1336	14	15
8	metabolic process	2.306e-08	5.667e-07	2.306e-08	42	10001	36	35
9	protein folding	4.46e-07	2.657e-08	2.657e-08	9	256	7	8
10	response to biotic stimulus	2.248e-06	3.173e-08	3.173e-08	12	829	10	12
11	cellular homeostasis	3.241e-07	4.341e-08	4.341e-08	12	853	11	12
12	response to inorganic substance	4.79e-08	6.147e-08	4.79e-08	10	545	10	10
13	nitric oxide biosynthetic process	5.051e-08	5.58e-08	5.051e-08	4	20	4	4
14	cellular chaperone-mediated protein complex assembly	6.111e-08	6.581e-08	6.111e-08	3	5	3	3
15	positive regulation of cellular pH reduction	6.111e-08	6.581e-08	6.111e-08	3	5	3	3
16	response to stress	2.838e-05	6.814e-08	6.814e-08	22	3204	17	21
17	chaperone mediated protein folding requiring cofactor	7.96e-06	6.883e-08	6.883e-08	4	21	3	4
18	regulation of nitric oxide biosynthetic process	1.171e-07	1.326e-07	1.171e-07	5	63	5	5
19	regulation of cellular pH reduction	1.221e-07	1.314e-07	1.221e-07	3	6	3	3
20	chaperone-mediated protein folding	1.737e-05	2.002e-07	2.002e-07	4	27	3	4
