# Supplementary material for: Independent Principal Component Analysis for biologically meaningful dimension reduction of large biological data sets
Source: BMC Bioinformatics. 2012 Feb 3;13:24. doi: 10.1186/1471-2105-13-24 (PMC3298499; doi:10.1186/1471-2105-13-24)
Supplement: Additional file 4 — GeneGo analysis. Comparison of the GO molecular functions for the genes selected on dimension 1 with sIPCA and sPCA on Liver Toxicity study. [file 1471-2105-13-24-S4.XLS]

## Sheet: Sheet 0
#	Molecular functions	pValue (sIPCA)	pValue (sPCA)	min(pValue)	Ratio		Networks objects in sIPCA	Networks objects in sPCA
1	heme binding	5.005e-07	0.0002525	5.005e-07	6	189	6	4
2	tetrapyrrole binding	6.381e-07	0.0002957	6.381e-07	6	197	6	4
3	oxidoreductase activity, acting on paired donors, with incorporation or reduction of molecular oxygen	8.053e-07	0.0003439	8.053e-07	6	205	6	4
4	unfolded protein binding	6.557e-05	2.842e-06	2.842e-06	6	137	4	5
5	aromatase activity	3.647e-06	0.005241	3.647e-06	4	66	4	2
6	oxidoreductase activity, acting on paired donors, with incorporation or reduction of molecular oxygen, reduced flavin or flavoprotein as one donor, and incorporation of one atom of oxygen	4.889e-06	0.006041	4.889e-06	4	71	4	2
7	iron ion binding	5.868e-06	0.001242	5.868e-06	6	289	6	4
8	vitamin D3 25-hydroxylase activity	3.688e-05	3.899e-05	3.688e-05	2	6	2	2
9	vitamin D 24-hydroxylase activity	3.688e-05	3.899e-05	3.688e-05	2	6	2	2
10	vitamin D 25-hydroxylase activity	3.688e-05	3.899e-05	3.688e-05	2	6	2	2
11	electron carrier activity	3.89e-05	0.007211	3.89e-05	5	242	5	3
12	oxidoreductase activity	4.06e-05	0.002184	4.06e-05	8	835	8	6
13	caffeine oxidase activity	5.158e-05	5.452e-05	5.158e-05	2	7	2	2
14	oxidoreductase activity, acting on CH or CH2 groups, quinone or similar compound as acceptor	5.158e-05	5.452e-05	5.158e-05	2	7	2	2
15	testosterone 6-beta-hydroxylase activity	5.158e-05	5.452e-05	5.158e-05	2	7	2	2
16	nitric-oxide synthase regulator activity	8.825e-05	9.328e-05	8.825e-05	2	9	2	2
17	monooxygenase activity	0.0001085	0.02694	0.0001085	4	156	4	2
18	binding	0.0008245	0.0001254	0.0001254	40	13688	31	33
19	enzyme binding	0.0007194	0.0001387	0.0001387	8	966	7	8
20	oxidoreductase activity, acting on CH or CH2 groups	0.0001905	0.0002013	0.0001905	2	13	2	2
