# Supplementary material for: Independent Principal Component Analysis for biologically meaningful dimension reduction of large biological data sets
Source: BMC Bioinformatics. 2012 Feb 3;13:24. doi: 10.1186/1471-2105-13-24 (PMC3298499; doi:10.1186/1471-2105-13-24)
Supplement: Additional file 5 — GeneGo analysis. Comparison of the GO processes for the genes selected on dimension 2 with sIPCA and sPCA on Liver Toxicity study. [file 1471-2105-13-24-S5.XLS]

## Sheet: Sheet 0
#	Processes	pValue (sIPCA)	pValue (sPCA)	min(pValue)	Ratio		Networks objects in sIPCA	Networks objects in sPCA
1	response to unfolded protein	2.394e-07	0.007804	2.394e-07	5	88	5	2
2	cellular carbohydrate biosynthetic process	1.078e-06	9.238e-07	9.238e-07	5	119	5	5
3	carbohydrate biosynthetic process	1.068e-05	9.173e-06	9.173e-06	5	190	5	5
4	response to organic substance	1.196e-05	0.001052	1.196e-05	16	2187	13	10
5	triglyceride metabolic process	1.655e-05	0.009788	1.655e-05	4	99	4	2
6	acylglycerol metabolic process	2.691e-05	0.01239	2.691e-05	4	112	4	2
7	neutral lipid metabolic process	2.885e-05	0.01281	2.885e-05	4	114	4	2
8	catabolic process	3.005e-05	0.0005679	3.005e-05	14	2022	12	10
9	response to biotic stimulus	3.127e-05	0.03515	3.127e-05	8	829	8	4
10	gluconeogenesis	4.988e-05	4.554e-05	4.554e-05	3	46	3	3
11	response to protein stimulus	4.723e-05	0.006903	4.723e-05	6	259	5	3
12	glycerol ether metabolic process	5.275e-05	0.01716	5.275e-05	4	133	4	2
