# Supplementary material for: Independent Principal Component Analysis for biologically meaningful dimension reduction of large biological data sets
Source: BMC Bioinformatics. 2012 Feb 3;13:24. doi: 10.1186/1471-2105-13-24 (PMC3298499; doi:10.1186/1471-2105-13-24)
Supplement: Additional file 6 — GeneGo analysis. Comparison of the GeneGO pathways maps for the genes selected on dimension 1 with sIPCA and sPCA on Liver Toxicity study. [file 1471-2105-13-24-S6.XLS]

## Sheet: Sheet 0
#	Maps	pValue (sIPCA)	pValue (sPCA)	min(pValue)	Ratio		Networks objects in sIPCA	Networks objects in sPCA
1	Mechanisms of CFTR activation by S-nitrosoglutathione (normal and CF)	1.648e-06	3.316e-06	1.648e-06	4	46	4	4
2	CFTR folding and maturation (norm and CF)	0.0003329	3.902e-06	3.902e-06	3	14	2	3
3	Development_Glucocorticoid receptor signaling	0.000998	0.001387	0.000998	2	24	2	2
4	Regulation of degradation of deltaF508 CFTR in CF	0.001265	0.001757	0.001265	2	27	2	2
5	Transcription_Role of Akt in hypoxia induced HIF1 activation	0.001265	0.001757	0.001265	2	27	2	2
6	Oxidative stress_Role of ASK1 under oxidative stress	0.002005	0.00278	0.002005	2	34	2	2
7	Regulation of metabolism_Bile acids regulation of glucose and lipid metabolism via FXR	0.07103	0.003287	0.003287	2	37	1	2
8	Linoleic acid / Rodent version	0.00413	0.1085	0.00413	2	49	2	1
